# Supplementary material for: Genetic analysis of low-grade adenosquamous carcinoma of the breast progressing to high-grade metaplastic carcinoma
Source: Breast Cancer Res Treat. 2023 Aug 31;202(3):563–73. doi: 10.1007/s10549-023-07078-9 (PMC10564816; doi:10.1007/s10549-023-07078-9)
Supplement: Supplementary file 3 — (XLS 32 KB) [file 10549_2023_7078_MOESM3_ESM.xls]

## Sheet: Sheet1
Table S1. Clinicopathological characteristics of three de novo high-grade metaplastic carcinomas
Case	Sample ID	Age(yrs)/ Gender	Tumor size (cm)	Lymph node	pStage	Initial treatment	Follow-up(mos) and outcome	Histological pattern*			HG	ER(%)/ PgR(%)/ HER2
								IBC-NST (%)	SqCC (%)	SpCC (%)
2	M2T	79/F	3.7	0/2	2	Mastectomy + SN	91, NED	10	90	0	3	NA
3	M3T	61/F	6	1/23	3A	Mastectomy + AXLD + CT	64, NED	40	55	5	3	0/<1/0
4	M4T	70/F	4.5	1/15	2B	Mastectomy + AXLD + CT	25, NED	0	90	10	3	0/0/1+
SN, sentinel lymph node biopsy; AXLD, axillary lymph node dissection; CT, chemotherapy;
NED, no evidence of disease; IBC-NST, invasive breast carcinoma of no special type; NA, not applicable;
SqCC, squamous cell carcinoma; SpCC, spindle cell carcinoma; HG, histological grade according to reference 1
*Histological patterns are evaluated based on the fifth edition of the WHO classification of tumours for primary lesions and lymph node metastases
